# Supplementary material for: Smell-induced gamma oscillations in human olfactory cortex are required for accurate perception of odor identity
Source: PLoS Biol. 2022 Jan 5;20(1):e3001509. doi: 10.1371/journal.pbio.3001509 (PMC8765613; doi:10.1371/journal.pbio.3001509)
Supplement: S1 Data — (ZIP) [file pbio.3001509.s008.zip]

Archive with 10 entries (7 files):
- S1 Data/
- S1 Data/Fig2B.mat
- S1 Data/.DS_Store
- __MACOSX/
- __MACOSX/S1 Data/
- __MACOSX/S1 Data/._.DS_Store
- S1 Data/README.txt
- __MACOSX/S1 Data/._README.txt
- S1 Data/Fig2A.mat
- S1 Data/Fig2C.mat
