# Supplementary material for: Smell-induced gamma oscillations in human olfactory cortex are required for accurate perception of odor identity
Source: PLoS Biol. 2022 Jan 5;20(1):e3001509. doi: 10.1371/journal.pbio.3001509 (PMC8765613; doi:10.1371/journal.pbio.3001509)
Supplement: S1 Data — (ZIP) [file pbio.3001509.s008.zip › S1 Data/README.txt]

S1_Data.zip file containing datasets underlying Fig 2A, 2B, and 2C.


Fig2A.mat Statistical analysis result (z score map) for Odor and No Odor conditions and the comparison between Odor and No Odor conditions.

Fig2B.mat Summed magnitudes over the over 0–2 s post sniff of the theta, beta, and gamma bands for Odor and No Odor conditions.

Fig2C.mat Individual Z score maps for Odor and No Odor conditions.
