# Supplementary material for: Smell-induced gamma oscillations in human olfactory cortex are required for accurate perception of odor identity
Source: PLoS Biol. 2022 Jan 5;20(1):e3001509. doi: 10.1371/journal.pbio.3001509 (PMC8765613; doi:10.1371/journal.pbio.3001509)
Supplement: S2 Data — (ZIP) [file pbio.3001509.s009.zip]

Archive with 11 entries (8 files):
- S2 Data/
- S2 Data/.DS_Store
- __MACOSX/
- __MACOSX/S2 Data/
- __MACOSX/S2 Data/._.DS_Store
- S2 Data/Fig3C.mat
- S2 Data/README.txt
- __MACOSX/S2 Data/._README.txt
- S2 Data/Fig3B.mat
- S2 Data/Fig3D.mat
- S2 Data/Fig3A.mat
