# Supplementary material for: Smell-induced gamma oscillations in human olfactory cortex are required for accurate perception of odor identity
Source: PLoS Biol. 2022 Jan 5;20(1):e3001509. doi: 10.1371/journal.pbio.3001509 (PMC8765613; doi:10.1371/journal.pbio.3001509)
Supplement: S2 Data — (ZIP) [file pbio.3001509.s009.zip › S2 Data/README.txt]

S2_Data.zip file containing datasets underlying Fig 3A, 3B, 3C, and 3D.


Fig3A.mat Percent-amplitude-change time series for the Odor and No Odor conditions in the theta, beta, and gamma frequency bands.

Fig3B.mat Bootstrapping results of z-normalized amplitude for the theta, beta, and gamma frequency bands.

Fig3C.mat One-sample t test results. Null distribution of the latency of the peak amplitude.

Fig3D.mat The respiratory phase angles corresponding to bootstrapped peak amplitudes for the theta, beta, and gamma frequency bands.
