# Supplementary material for: Smell-induced gamma oscillations in human olfactory cortex are required for accurate perception of odor identity
Source: PLoS Biol. 2022 Jan 5;20(1):e3001509. doi: 10.1371/journal.pbio.3001509 (PMC8765613; doi:10.1371/journal.pbio.3001509)
Supplement: S3 Data — (ZIP) [file pbio.3001509.s010.zip]

Archive with 11 entries (8 files):
- S3 Data/
- S3 Data/Fig4A.mat
- S3 Data/Fig4B.mat
- S3 Data/README.txt
- __MACOSX/
- __MACOSX/S3 Data/
- __MACOSX/S3 Data/._README.txt
- S3 Data/Fig4C.mat
- S3 Data/Fig4E.mat
- __MACOSX/S3 Data/._Fig4E.mat
- S3 Data/Fig4D.mat
