# Supplementary material for: Smell-induced gamma oscillations in human olfactory cortex are required for accurate perception of odor identity
Source: PLoS Biol. 2022 Jan 5;20(1):e3001509. doi: 10.1371/journal.pbio.3001509 (PMC8765613; doi:10.1371/journal.pbio.3001509)
Supplement: S3 Data — (ZIP) [file pbio.3001509.s010.zip › S3 Data/README.txt]

S3_Data.zip file containing datasets underlying Fig 4A, 4B, 4C, 4D, and 4E.


Fig4A.mat Statistical analysis result (z score map) for Correct and Incorrect conditions.

Fig4B.mat The distribution of amplitude in the theta, beta, and gamma frequency bands for Correct and Incorrect conditions (related to panel A), which are used for the histogram and box plot. Individual participant's mean response amplitudes in the theta, beta and gamma bands, for correct and incorrect 

Fig4C.mat Underlying numerical data of the bootstrapped correlation coeficients.

Fig4D.mat Underlying numerical data of the bootstrapped percent amplitue change for correct and incorrect conditions during inhale and exhale.

Fig4E.mat Underlying numerical data of the ROC curves.
