# Supplementary material for: Smell-induced gamma oscillations in human olfactory cortex are required for accurate perception of odor identity
Source: PLoS Biol. 2022 Jan 5;20(1):e3001509. doi: 10.1371/journal.pbio.3001509 (PMC8765613; doi:10.1371/journal.pbio.3001509)
Supplement: S4 Data — (ZIP) [file pbio.3001509.s011.zip]

Archive with 11 entries (8 files):
- S4 Data/
- S4 Data/Fig7.mat
- S4 Data/Fig6B.mat
- S4 Data/.DS_Store
- __MACOSX/
- __MACOSX/S4 Data/
- __MACOSX/S4 Data/._.DS_Store
- S4 Data/README.txt
- __MACOSX/S4 Data/._README.txt
- S4 Data/Fig6A.mat
- S4 Data/Fig5B.mat
