# Supplementary material for: Smell-induced gamma oscillations in human olfactory cortex are required for accurate perception of odor identity
Source: PLoS Biol. 2022 Jan 5;20(1):e3001509. doi: 10.1371/journal.pbio.3001509 (PMC8765613; doi:10.1371/journal.pbio.3001509)
Supplement: S4 Data — (ZIP) [file pbio.3001509.s011.zip › S4 Data/README.txt]

S4_Data.zip file containing datasets underlying Figs 5B, 6A, 6B, and 7.


Fig5B.mat Statistical analysis result (z score map) for attened to odors and attend to no odors conditions.

Fig6A.mat Underly numerical data of the theta and beta z-score time series.

Fig6B.mat Modulation index time series for odor and no odor conditions.

Fig7.mat Statistical analysis result (z score map) for detection, edibility, and identification tasks.
