# Supplementary material for: Smell-induced gamma oscillations in human olfactory cortex are required for accurate perception of odor identity
Source: PLoS Biol. 2022 Jan 5;20(1):e3001509. doi: 10.1371/journal.pbio.3001509 (PMC8765613; doi:10.1371/journal.pbio.3001509)
Supplement: S5 Data — (ZIP) [file pbio.3001509.s012.zip]

Archive with 8 entries (5 files):
- S5 Data/
- S5 Data/.DS_Store
- __MACOSX/
- __MACOSX/S5 Data/
- __MACOSX/S5 Data/._.DS_Store
- S5 Data/S1Fig.mat
- S5 Data/README.txt
- __MACOSX/S5 Data/._README.txt
