# Supplementary material for: Smell-induced gamma oscillations in human olfactory cortex are required for accurate perception of odor identity
Source: PLoS Biol. 2022 Jan 5;20(1):e3001509. doi: 10.1371/journal.pbio.3001509 (PMC8765613; doi:10.1371/journal.pbio.3001509)
Supplement: S5 Data — (ZIP) [file pbio.3001509.s012.zip › S5 Data/README.txt]

S5_Data.zip file containing datasets underlying S1 Fig.

S1Fig.mat Z-score maps of non-phase locked spectrograms. Time-frequency decomposition of the event-related component.
