# Supplementary material for: Smell-induced gamma oscillations in human olfactory cortex are required for accurate perception of odor identity
Source: PLoS Biol. 2022 Jan 5;20(1):e3001509. doi: 10.1371/journal.pbio.3001509 (PMC8765613; doi:10.1371/journal.pbio.3001509)
Supplement: S6 Data — (ZIP) [file pbio.3001509.s013.zip › S6 Data/README.txt]

S5_Data.zip file containing datasets underlying S2 Fig and S3 Fig.

S2Fig.mat Individual Z score maps with a linear frequency scale for Odor and No Odor conditions.

S3Fig.mat Underlying numerical data for Supplementary Fig S3.
