# Supplementary material for: Smell-induced gamma oscillations in human olfactory cortex are required for accurate perception of odor identity
Source: PLoS Biol. 2022 Jan 5;20(1):e3001509. doi: 10.1371/journal.pbio.3001509 (PMC8765613; doi:10.1371/journal.pbio.3001509)
Supplement: S7 Data — (ZIP) [file pbio.3001509.s014.zip]

Archive with 7 entries (4 files):
- S7 Data/
- S7 Data/README.txt
- __MACOSX/
- __MACOSX/S7 Data/
- __MACOSX/S7 Data/._README.txt
- S7 Data/S4Fig.mat
- S7 Data/S5Fig.mat
