# Supplementary material for: Smell-induced gamma oscillations in human olfactory cortex are required for accurate perception of odor identity
Source: PLoS Biol. 2022 Jan 5;20(1):e3001509. doi: 10.1371/journal.pbio.3001509 (PMC8765613; doi:10.1371/journal.pbio.3001509)
Supplement: S7 Data — (ZIP) [file pbio.3001509.s014.zip › S7 Data/README.txt]

S5_Data.zip file containing datasets underlying S4 Fig and S5 Fig.

S4Fig.mat Underlying numerical data for the scatter plot in Fig S4A and statistical result (z score map) for correct and incorrect condition for participant P2, P4, and P5.

S5Fig.mat Numerical data for the modulation index time series.
