# Supplementary material for: Smell-induced gamma oscillations in human olfactory cortex are required for accurate perception of odor identity
Source: PLoS Biol. 2022 Jan 5;20(1):e3001509. doi: 10.1371/journal.pbio.3001509 (PMC8765613; doi:10.1371/journal.pbio.3001509)
Supplement: S8 Data — (ZIP) [file pbio.3001509.s015.zip]

Archive with 6 entries (3 files):
- S8 Data/
- S8 Data/README.txt
- __MACOSX/
- __MACOSX/S8 Data/
- __MACOSX/S8 Data/._README.txt
- S8 Data/S6Fig.mat
