# Supplementary material for: Smell-induced gamma oscillations in human olfactory cortex are required for accurate perception of odor identity
Source: PLoS Biol. 2022 Jan 5;20(1):e3001509. doi: 10.1371/journal.pbio.3001509 (PMC8765613; doi:10.1371/journal.pbio.3001509)
Supplement: S8 Data — (ZIP) [file pbio.3001509.s015.zip › S8 Data/README.txt]

S5_Data.zip file containing datasets underlying S6 Fig.

S6Fig.mat Underlying numerical data for the raw power, power change and z score map for Fig S6.
